# Supplementary material for: Temporal resolution of birth rate analysis in zooplankton and its implications for identifying strong interactions in ecology
Source: Ecol Evol. 2023 Jul 24;13(7):e10341. doi: 10.1002/ece3.10341 (PMC10366112; doi:10.1002/ece3.10341)
Supplement: Supplementary file 1 — Appendix S1 [file ECE3-13-e10341-s001.zip]

Archive with 4 entries (4 files):
- ConBasic.BAS
- CONTS.TXT
- Datain.txt
- Description_of_files_used_to_calculate_contributions.docx
