# Supplementary material for: Temporal resolution of birth rate analysis in zooplankton and its implications for identifying strong interactions in ecology
Source: Ecol Evol. 2023 Jul 24;13(7):e10341. doi: 10.1002/ece3.10341 (PMC10366112; doi:10.1002/ece3.10341)
Supplement: Supplementary file 1 — Appendix S1 [file ECE3-13-e10341-s001.zip › ConBasic.BAS]

' Program for calculating contributions of changes in egg development rate V,
' proportion of adults A, and fecundity F to change in per-capita birth
' rate b based on the Edmondson-Paloheimo model

' Before running the program you need to put in file Datain.txt arranged in
' column form, the number of data points (samples) np, the values of V, A
' and F for each sample, the lengths of sampling intervals T between successive
' samples, and also specify in the body of the program parameter ac which
' determines the accuracy of numerical integration

' We assume that Datain.txt is in the folder D:\ConsCalc. This can be changed
' to any other folder. The output file CONTS.txt is also placed in that folder.

' Notation: intno, sampling interval number; ConV, contribution due to change
' in V; ConA, contribution due to change in A; ConF, contribution due to change
' in F; bini, birth rate calculated from V, A and F at the beginning of the
' sampling interval; bfin, birth rate calculated from V, A and F at the end of
' the sampling interval; delb = bfin - bini, change in birth rate per sampling
' interval; delbprd = delb/T, change in birth rate per day (T in days);
' SumCon = ConV + ConA + ConF. This is just to check the calculation. If it
' is correct, SumCon = delb.

OPEN "D:\ConsCalc\Datain.txt" FOR INPUT AS #1

DIM V(100): DIM A(100): DIM F(100): DIM T(100)
ac = .000001
INPUT #1, np

FOR j = 1 TO np
INPUT #1, V(j)
NEXT j

FOR j = 1 TO np
INPUT #1, A(j)
NEXT j

FOR j = 1 TO np
INPUT #1, F(j)
NEXT j

FOR j = 1 TO np - 1
INPUT #1, T(j)
NEXT j

' What follows until NEXT j is calculating contributions per each sampling
' interval (j-1, j)

OPEN "D:\ConsCalc\CONTS.txt" FOR OUTPUT AS #2
PRINT #2, " intno ConV ConA ConF bini bfin delb delbprd SumCon"

FOR j = 2 TO np
dV = V(j) - V(j - 1)
dA = A(j) - A(j - 1)
dF = F(j) - F(j - 1)

SumCon = 0

' Calculating contribution due to change in V through numerical integration
n = 1
IntV:
sp = 0: sn = 0
n = 2 * n
FOR i = 1 TO n
sp = sp + LOG(1 + (F(j - 1) + dF * (i - .5) / n) * (A(j - 1) + dA * (i - .5) / n))
NEXT i
sp = sp / n
k = 2 * n
FOR i = 1 TO k
sn = sn + LOG(1 + (F(j - 1) + dF * (i - .5) / k) * (A(j - 1) + dA * (i - .5) / k))
NEXT i
sn = sn / k
d = ABS(sp - sn)
IF (d > ac) THEN GOTO IntV
ConV = dV * sn

SumCon = SumCon + ConV

' Calculating contribution due to change in A through numerical integration
n = 1
IntA:
sp = 0: sn = 0
n = 2 * n
FOR i = 1 TO n
sp = sp + ((V(j - 1) + dV * (i - .5) / n) * (F(j - 1) + dF * (i - .5) / n)) / (1 + (F(j - 1) + dF * (i - .5) / n) * (A(j - 1) + dA * (i - .5) / n))
NEXT i
sp = sp / n
k = 2 * n
FOR i = 1 TO k
sn = sn + ((V(j - 1) + dV * (i - .5) / k) * (F(j - 1) + dF * (i - .5) / k)) / (1 + (F(j - 1) + dF * (i - .5) / k) * (A(j - 1) + dA * (i - .5) / k))
NEXT i
sn = sn / k
d = ABS(sp - sn)
IF (d > ac) THEN GOTO IntA
ConA = dA * sn

SumCon = SumCon + ConA

' Calculating contribution due to change in F through numerical integration
n = 1
IntF:
sp = 0: sn = 0
n = 2 * n
FOR i = 1 TO n
sp = sp + ((V(j - 1) + dV * (i - .5) / n) * (A(j - 1) + dA * (i - .5) / n)) / (1 + (F(j - 1) + dF * (i - .5) / n) * (A(j - 1) + dA * (i - .5) / n))
NEXT i
sp = sp / n
k = 2 * n
FOR i = 1 TO k
sn = sn + ((V(j - 1) + dV * (i - .5) / k) * (A(j - 1) + dA * (i - .5) / k)) / (1 + (F(j - 1) + dF * (i - .5) / k) * (A(j - 1) + dA * (i - .5) / k))
NEXT i
sn = sn / k
d = ABS(sp - sn)
IF (d > ac) THEN GOTO IntF
ConF = dF * sn

SumCon = SumCon + ConF

bini = V(j - 1) * LOG(1 + A(j - 1) * F(j - 1))
bfin = V(j) * LOG(1 + A(j) * F(j))
delb = bfin - bini
delbprd = delb / T(j - 1)

PRINT #2, j - 1; " "; ConV; " "; ConA; " "; ConF; " "; bini; " "; bfin; " "; delb; " "; delbprd; " "; SumCon

NEXT j

CLOSE #2
