# Supplementary material for: Temporal resolution of birth rate analysis in zooplankton and its implications for identifying strong interactions in ecology
Source: Ecol Evol. 2023 Jul 24;13(7):e10341. doi: 10.1002/ece3.10341 (PMC10366112; doi:10.1002/ece3.10341)
Supplement: Supplementary file 1 — Appendix S1 [file ECE3-13-e10341-s001.zip › CONTS.TXT]

 intno ConV ConA ConF bini bfin delb delbprd SumCon
 1   0   3.034238E-02  -3.308544E-02   .1516779   .1489345  -2.743393E-03  -6.858483E-04  -2.743058E-03 
 2   0  -4.770695E-02  -6.304241E-03   .1489345   9.492335E-02  -5.401117E-02  -1.800372E-02  -5.401119E-02 
 3   0  -4.696721E-05  -8.028101E-03   9.492335E-02   8.684825E-02  -8.075103E-03  -2.691701E-03  -8.075069E-03 
 4   0  -1.027407E-02  -5.289267E-02   8.684825E-02   2.368217E-02  -6.316608E-02  -1.579152E-02  -6.316675E-02 
 5   0   2.231379E-03  -2.044527E-02   2.368217E-02   5.46811E-03  -1.821406E-02  -6.071354E-03  -.0182139 
 6   0  -6.253562E-03   1.077198E-02   5.46811E-03   9.986647E-03   4.518538E-03   1.129634E-03   4.518416E-03 
 7   0  -2.266771E-03   4.134123E-03   9.986647E-03   1.185409E-02   1.867445E-03   6.224817E-04   1.867352E-03 
 8   0   1.140009E-02   1.489606E-02   1.185409E-02   3.814992E-02   2.629583E-02   6.573956E-03   2.629615E-02 
 9   0   8.032419E-03  -1.721117E-02   3.814992E-02   2.897103E-02  -9.178888E-03  -3.059629E-03  -9.17875E-03 
 10   0   9.397789E-03  -1.119068E-02   2.897103E-02   .0271781  -1.792934E-03  -4.482334E-04  -1.792886E-03 
 11   0   3.251744E-03   7.179657E-03   .0271781   3.760945E-02   1.043135E-02   3.477116E-03   .0104314 
 12   0   5.045523E-02  -1.134359E-02   3.760945E-02   7.672118E-02   3.911173E-02   9.777932E-03   3.911164E-02 
 13   0  -1.153612E-02   2.181904E-02   7.672118E-02   8.700413E-02   1.028295E-02   3.42765E-03   1.028292E-02 
