# Supplementary material for: Temporal resolution of birth rate analysis in zooplankton and its implications for identifying strong interactions in ecology
Source: Ecol Evol. 2023 Jul 24;13(7):e10341. doi: 10.1002/ece3.10341 (PMC10366112; doi:10.1002/ece3.10341)
Supplement: Supplementary file 1 — Appendix S1 [file ECE3-13-e10341-s001.zip › Datain.txt]

14
0.2857
0.2857
0.2857
0.2857
0.2857
0.2857
0.2857
0.2857
0.2857
0.2857
0.2857
0.2857
0.2857
0.2857
0.116743472
0.151059467
0.092729189
0.092673267
0.074900972
0.086956522
0.043478261
0.035303496
0.05952381
0.076230942
0.107476636
0.119592608
0.323076923
0.275080906
6
4.529411765
4.25
3.833333333
1.153846154
0.222222222
0.818181818
1.2
2.4
1.4
0.928571429
1.176470588
0.953488372
1.294117647
4
3
3
4
3
4
3
4
3
4
3
4
3
